# Supplementary material for: Identification of novel neuroendocrine-specific tumour genes
Source: Br J Cancer. 2008 Sep 30;99(8):1330–9. doi: 10.1038/sj.bjc.6604565 (PMC2570516; doi:10.1038/sj.bjc.6604565)
Supplement: Supplementary Data [file 6604565x1.xls]

## Sheet: Sheet1
GENE SYMBOL	GENE NAME	IMAGE clone ID	Log ratio	p-value	FDR	Biological process(GO)
C8orf13	chromosome 8 open reading frame 13	199228	2.8758	2.8758	0.0154
TMEPAI	transmembrane, prostate androgen induced RNA	809824	-2.7417	0.1341	0.0237	GO:0030521androgen receptor signaling pathway
CTNNA1	catenin (cadherin-associated protein), alpha 1, 102kDa	897164	-1.0463	0	0.0468	GO:0007155cell adhesion
	Hypothetical LOC90024	269820	2.4066	0	0.0468
SYPL1	synaptophysin-like protein 1	770444	-0.8791	0	0.0498	GO:0007268synaptic transmission GO:0006810transport
SFMBT2	Scm-like with four mbt domains 2	40296	1.6817	0	0.0498
DCBLD2	discoidin, CUB and LCCL domain containing 2	265494	-2.4329	0	0.0498	GO:0007155cell adhesion GO:0030522intracellular receptor-mediated signaling pathway GO:0030308negative regulation of cell growth
SC5DL	sterol-C5-desaturase	450079	1.1972	0	0.055	GO:0006629lipid metabolismTAS GO:0016126sterol biosynthesis
CD59	CD59 antigen p18-20	208001	-1.2124	0.0001	0.0796	GO:0007596blood coagulation GO:0007166cell surface receptor linked signal transduction GO:0006955immune response
GSTP1	glutathione S-transferase pi	136235	-2.214	0.0001	0.0796	GO:0007417central nervous system development GO:0008152metabolism
HLA-DOA	major histocompatibility complex, class II, DO alpha	447509	1.8862	0.0001	0.0796	GO:0019884antigen presentation, exogenous antigen GO:0019886antigen processing, exogenous antigen via MHC class II GO:0006955immune response
SCG2	secretogranin II (chromogranin C)	174627	3.9213	0.0001	0.1325	GO:0009306protein secretion
SH3KBP1	SH3-domain kinase binding protein 1	1604005	-1.3847	0.0001	0.1325	GO:0007267 cell-cell signaling
PTP4A3	protein tyrosine phosphatase type IVA, member 3	375827	1.262	0.0002	0.1325	GO:0006470protein amino acid dephosphorylation
AKAP12	A kinase (PRKA) anchor protein (gravin) 12	784772	-2.1469	0.0002	0.1325	GO:0006605protein targeting
S100A10	S100 calcium binding protein A10 (annexin II ligand, calpactin I, light polypeptide (p11))	756595	-2.4332	0.0002	0.1325
GPX1	glutathione peroxidase 1	810999	-0.9443	0.0002	0.1325	GO:0006979response to oxidative stress
DNAJC12	DnaJ (Hsp40) homolog, subfamily C, member 12	120138	2.1684	0.0002	0.1325	GO:0006457protein folding
BAALC	brain and acute leukemia, cytoplasmic	52927	2.959	0.0002	0.1325
APPBP1	amyloid beta precursor protein binding protein 1, 59kDa	502161	-1.07	0.0003	0.1348	GO:0007165signal transduction
NEF3	neurofilament 3	743229	2.9193	0.0003	0.1348
FOSL1	FOS-like antigen 1	251591	-1.3628	0.0003	0.1376	GO:0006968cellular defense response GO:0006935chemotaxis GO:0008284positive regulation of cell proliferation GO:0006357regulation of transcription from Pol II promoter GO:0009615response to virus
BEX1	brain expressed, X-linked 1	341706	2.7578	0.0003	0.1376
MRLC2	myosin regulatory light chain MRLC2	841498	-1.3438	0.0003	0.1376
HRASLS3	HRAS-like suppressor 3	785293	-1.8596	0.0003	0.1376	GO:0007049cell cycle
NR0B2	nuclear receptor subfamily 0, group B, member 2	418138	1.8201	0.0004	0.1684	GO:0000122 negative regulation of transcription from RNA polymerase II promoter
MME	membrane metallo-endopeptidase	200814	-3.0261	0.0004	0.1684	GO:0007267cell-cell signalling GO:0006508proteolysis and peptidolysis
ZNF354A	zinc finger protein 354A	132144	-2.5551	0.0004	0.1684	GO:0006357regulation of transcription from Pol II promoter
MAOA	monoamine oxidase A	359661	2.1693	0.0005	0.1684	GO:0007610behavior GO:0006584catecholamine metabolism GO:0006118electron transport GO:0042135neurotransmitter catabolism
M160	scavenger receptor cysteine-rich type 1 protein M160	293579	2.3351	0.0005	0.1684
RAB32	RAB32, member RAS oncogene family	472186	-2.5946	0.0005	0.1684	GO:0007264small GTPase mediated signal transduction
IFRD2	interferon-related developmental regulator 2	809946	-1.2373	0.0005	0.1712	GO:0008283cell proliferation
MDS010	x 010 protein	745030	1.4686	0.0005	0.1712
FBLN1	fibulin 1	502367	-1.6516	0.0006	0.1877	GO:0006030
						chitin metabolism
C6orf37	chromosome 6 open reading frame 37	141627	2.1145	0.0006	0.1943
LOC57228	Small trans-membrane and glycosylated protein	68794	-1.3413	0.0007	0.1957
BRPF3	Bromodomain and PHD finger containing, 3	415329	0.9947	0.0007	0.1957	GO:0006355
						regulation of transcription, DNA-dependent
NNT	nicotinamide nucleotide transhydrogenase	51826	1.0334	0.0007	0.1957	GO:0006118 electron transport GO:0015992proton transport
VIL2	villin 2 (ezrin)	755145	-1.264	0.0008	0.2256	GO:0008360
AQP3	aquaporin 3	196005	1.2967	0.0009	0.2307	GO:0007588excretion GO:0006810transport
MGC7036	hypothetical protein MGC7036	296454	-2.0482	0.0012	0.272
PCNA	proliferating cell nuclear antigen	789182	-0.7104	0.0012	0.272	GO:0000074
TPM2	tropomyosin 2 (beta)	740620	-1.4338	0.0012	0.272	GO:0007517muscle development
PTPN12	protein tyrosine phosphatase, non-receptor type 12	774502	-0.8413	0.0012	0.272	GO:0006470protein amino acid dephosphorylation
MAT2B	methionine adenosyltransferase II, beta	827181	-1.1317	0.0012	0.272	GO:0006556S-adenosylmethionine biosynthesis GO:0045226extracellular polysaccharide biosynthesis
APEH	N-acylaminoacyl-peptide hydrolase	813279	-1.8448	0.0012	0.272	GO:0006508proteolysis
PRDX2	peroxiredoxin 2	212165	2.3378	0.0014	0.2823	GO:0006979response to oxidative stress
MECP2	methyl CpG binding protein 2	1587248	0.6669	0.0014	0.2823	GO:0000122negative regulation of transcription from Pol II promoter GO:0006355regulation of transcription, DNA-dependent
SCG3	secretogranin III	858401	4.6893	0.0014	0.2823	GO:0006935chemotaxis GO:0007165signal transduction
ERBB2	v-erb-b2 erythroblastic leukemia viral oncogene homolog 2, neuro/glioblastoma derived oncogene homolog	141768	-1.8399	0.0014	0.2823	GO:0008283cell proliferation GO:0006468protein amino acid phosphorylation GO:0007169transmembrane receptor protein tyrosine kinase signaling pathway
C9orf150	chromosome 9 open reading frame 150	140635	1.6631	0.0015	0.2939
TNNI2	troponin I, skeletal, fast	611532	-1.6734	0.0017	0.3217	GO:0007517muscle development GO:0006937regulation of muscle contraction
PLXNA2	plexin A2	303035	2.5593	0.0018	0.3264	GO:0007275development
MGC57858	hypothetical protein MGC57858	824052	1.0683	0.0019	0.3264
ODC1	ornithine decarboxylase 1	796646	-1.3653	0.0019	0.3264	GO:0006596polyamine biosynthesis
RUNX1	runt-related transcription factor 1 (acute myeloid leukemia 1; aml1 oncogene)	773215	-1.8587	0.0019	0.3264	GO:0008151cell growth and/or maintenance GO:0007275development GO:0006355regulation of transcription, DNA-dependent
EGLN3	egl nine homolog 3 (C. elegans)	122982	1.7444	0.0019	0.3264	GO:0006915apoptosis GO:0019538protein metabolism
ZNF510	zinc finger protein 510	730504	1.0734	0.002	0.3306	GO:0006350 transcription
PLP2	proteolipid protein 2 (colonic epithelium-enriched)	810504	-0.9482	0.002	0.3306	GO:0006811ion transport
KLF2	Kruppel-like factor 2 (lung)	343731	-2.5467	0.002	0.3306	GO:0006350 transcription
ZBTB4	zinc finger and BTB domain containing 4	325583	-1.1459	0.0021	0.3323
MGC45400	hypothetical protein MGC45400	814235	0.7424	0.0021	0.3326
NRN1	neuritin 1	140197	2.1156	0.0022	0.3416
PRPS2	phosphoribosyl pyrophosphate synthetase 2	503097	-1.5351	0.0024	0.3416	GO:0009116nucleoside metabolism GO:0009165nucleotide biosynthesis GO:0009156ribonucleoside monophosphate biosynthesis
TMSB10	thymosin, beta 10	840788	-1.4415	0.0024	0.3416	GO:0007010 cytoskeleton organization and biogenesis
PAWR	PRKC, apoptosis, WT1, regulator	811032	-0.7614	0.0024	0.3416	GO:0006915apoptosis
STAT3	signal transducer and activator of transcription 3 (acute-phase response factor)	725746	-2.9182	0.0024	0.3416	GO:0006953acute-phase response GO:0006928cell motility GO:0007242intracellular signaling cascade GO:0000122negative regulation of transcription from Pol II promoter GO:0007399neurogenesis
MEOX1	Mesenchyme homeobox 1	769028	-2.8588	0.0027	0.3607	GO:0006355 regulation of transcription, DNA-dependent
CD9	CD9 antigen (p24)	111248	-1.6798	0.0027	0.3607	GO:0007155cell adhesionGO:0006928cell motility GO:0007342fusion of sperm to egg plasma membrane GO:0030913paranodal junction formation GO:0030168platelet activation
LMO2	LIM domain only 2	810521	-2.0174	0.0028	0.3607	GO:0007275development
FNDC5	fibronectin type III domain containing 5	244618	2.0393	0.0028	0.3607
RPA3	replication protein A3, 14kDa	204299	-1.2717	0.0028	0.3607	GO:0006281DNA repair GO:0006260DNA replication
RAPGEF5	Rap guanine nucleotide exchange factor (GEF) 5	786672	2.5814	0.0028	0.3607	GO:0007399neurogenesis GO:0007264small GTPase mediated signal transduction
IRS2	insulin receptor substrate 2	502436	0.8164	0.0029	0.3709	GO:0006006glucose metabolism GO:0008284positive regulation of cell proliferation GO:0007165signal transduction
KIAA0924	KIAA0924 protein	768299	-1.4443	0.0031	0.3767
PSMA5	proteasome (prosome, macropain) subunit,alpha type5	897952	-0.7838	0.0032	0.3878	GO:0006511ubiquitin-dependent protein catabolism
CAMK1	calcium/calmodulin-dependent protein kinase I	52629	-1.2939	0.0033	0.3945	GO:0006468protein amino acid phosphorylation GO:0007165signal transduction
COMMD6	COMM domain containing 6	469952	-0.9739	0.0034	0.3945
TXNRD1	thioredoxin reductase 1	789376	-1.1419	0.0035	0.4077	GO:0006118electron transport GO:0007165signal transduction
C6orf209	chromosome 6 open reading frame 209	814285	0.8402	0.0035	0.4077
PSMD12	proteasome (prosome, macropain) 26S subunit, non-ATPase, 12	823598	-0.9773	0.0036	0.4077
TP53I11	Tumor protein p53 inducible protein 11	48285	1.2433	0.0037	0.4077	GO:0006950 response to stress
GAB2	GRB2-associated binding protein 2	1470151	1.3386	0.0037	0.4077
HT021	HT021	289057	1.5545	0.0037	0.4077
ARHGAP5	Rho GTPase activating protein5	281467	1.0915	0.0038	0.4077	GO:0007266Rho protein signal transduction GO:0007155cell adhesion
	Clone IMAGE:121214 mRNA sequence	121214	1.2402	0.0039	0.4077
BMP1	bone morphogenetic protein 1	41208	-1.1172	0.0039	0.4077	GO:0001502cartilage condensation GO:0007275development GO:0006508proteolysis and peptidolysis
	Human HepG2 partial cDNA, clone hmd5d04m5.	67055	1.704	0.0039	0.4077
CTSL	cathepsin L	345538	-1.5862	0.0039	0.4096	GO:0006508proteolysis
ATG4A	ATG4 autophagy related 4 homolog A (S. cerevisiae)	83999	1.3793	0.004	0.4124	GO:0000045autophagic vacuole formation
PSMB3	proteasome (prosome, macropain) subunit, beta type,3	951233	-0.7064	0.004	0.4124	GO:0006511ubiquitin-dependent protein catabolism
MAP4	microtubule-associated protein4	586839	-0.9721	0.0041	0.4124	GO:0007026 negative regulation of microtubule depolymerization
PICALM	phosphatidylinositol binding clathrin assembly protein	774071	-0.8538	0.0044	0.4384	GO:0006461protein complex assembly GO:0006898receptor mediated endocytosis
SGTB	small glutamine-rich tetratricopeptide repeat (TPR)	175528	1.0363	0.0047	0.4547
S100A8	S100 calcium binding protein A8 (calgranulin A)	562729	-1.6305	0.0048	0.4547	GO:0006954inflammatory response
KRR1	KRR1, small subunit (SSU) processome component, homolog (yeast)	325365	-1.0833	0.0049	0.4547
ST13	suppression of tumorigenicity 13 (colon carcinoma) (Hsp70 interacting protein)	210887	-0.7775	0.005	0.4547	GO:0006457protein folding
HPN	hepsin (transmembrane protease, serine 1)	208413	1.4956	0.005	0.4547	GO:0006508proteolysis
SR140	U2-associated SR140 protein	795805	-0.7751	0.005	0.4547	GO:0006396
C14orf132	chromosome 14 open reading frame 132	51344	1.2212	0.0051	0.4547
CACNA1H	calcium channel, voltage-dependent, alpha 1H subunit	452676	1.9734	0.0051	0.4547	GO:0006811 ion transport GO:0006816calcium ion transport GO:0006812cation transport GO:0006936muscle contraction GO:0007517 muscle development GO:0007520 myoblast fusion GO:0008016 regulation of heart rate
ZCCHC3	Zinc finger, CCHC domain containing 3	234999	0.834	0.0051	0.4547
HIPK2	homeodomain interacting protein kinase 2	294496	1.63	0.0052	0.4547	GO:0006468protein amino acid phosphorylation
CCDC72	Coiled-coil domain containing 72	824237	-2.3084	0.0052	0.4547
CLDN4	claudin 4	770388	1.985	0.0052	0.4547	GO:0009405pathogenesis
PEPP-2	PEPP subfamily gene 2	141589	2.091	0.0054	0.472	GO:0006355regulation of transcription, DNA-dependent
EMR3	Egf-like module containing, mucin-like, hormone receptor-like 3	343072	-0.7013	0.0055	0.472	GO:0007165 signal transduction
VDAC2	voltage-dependent anion channel 2	1434908	-0.7795	0.0055	0.472	GO:0006820anion transport
MS4A1	membrane-spanning 4-domains, subfamily A,member1	825654	1.4695	0.0055	0.472	GO:0006955immune response GO:0007165signal transduction
SCFD1	sec1 family domain containing1	469704	0.7529	0.0056	0.4736	GO:0006888 ER to Golgi vesicle-mediated transport
PEG10	paternally expressed 10	193892	1.7526	0.0057	0.4755
RPL17	ribosomal protein L17	141234	1.0102	0.0059	0.4755	GO:0043123positive regulation of I-kappaB kinase/NF-kappaB cascade GO:0006412protein biosynthesis
DEPDC7	DEP domain containing 7	279302	-1.5788	0.0059	0.4755	GO:0007242intracellular signaling cascade
CALM1	calmodulin 1 (phosphorylase kinase, delta)	144801	0.8721	0.006	0.4755
C17orf28	chromosome 17 open reading frame 28	79726	1.6073	0.006	0.4755
USP4	Ubiquitin specific peptidase 4 (proto-oncogene)	795288	-2.2336	0.006	0.4755	GO:0006511 ubiquitin-dependent protein catabolism
CD164	CD164 antigen, sialomucin	898198	-1.2948	0.006	0.4755	GO:0007155cell adhesion GO:0007275development GO:0030097hemopoiesis GO:0006955immune response GO:0007162negative regulation of cell adhesion GO:0008285negative regulation of cell proliferation GO:0007165 signal transduction
LIMD1	LIM domains containing 1	757350	1.5376	0.0062	0.4755	GO:0007275development GO:0006355regulation of transcription, DNA-dependent GO:0007165signal transduction
CENTB5	centaurin, beta 5	364685	1.1023	0.0062	0.4755	GO:0043087 regulation of GTPase activity
HNRPH1	heterogeneous nuclear ribonucleoprotein H1 (H)	358457	-0.7371	0.0062	0.4755	GO:0006396RNA processing
EGR3	Early growth response 3	26568	-0.7478	0.0063	0.4755	GO:0006350 transcription
ZF	HCF-binding transcription factor Zhangfei	825781	-1.4187	0.0063	0.4755	GO:0045814 negative regulation of gene expression, epigenetic
MBP	myelin basic protein	289018	1.7525	0.0063	0.4755	GO:0007417central nervous system development GO:0006955 immune response GO:0008366 nerve ensheathment GO:0007268 synaptic transmission
MGC17299	hypothetical protein MGC17299	854691	2.3728	0.0064	0.4755
TBC1D16	TBC1 domain family, member 16	266250	0.9837	0.0064	0.4755
RGS18	regulator of G-protein signalling 18	297800	0.7631	0.0064	0.4755	GO:0009968 negative regulation of signal transduction
AMOTL2	angiomotin like 2	141192	-2.0228	0.0065	0.4797
SEC23B	Sec23 homolog B (S. cerevisiae)	743804	0.6684	0.0065	0.4797	GO:0016192vesicle-mediated transport GO:0006886intracellular protein transport
NAPB	N-ethylmaleimide-sensitive factor attachment protein, beta	40695	1.4265	0.0067	0.482	GO:0006886 intracellular protein transport
TAGLN3	Transgelin 3	325160	1.7893	0.0067	0.482	GO:0007417central nervous system development GO:0007517muscle development
	CDNA FLJ37828 fis, clone BRSSN2006575	897874	1.6406	0.0068	0.482
IGF1R	Insulin-like growth factor 1 receptor	416556	2.0602	0.0069	0.482	GO:0000074 regulation of progression through cell cycle
DDC	dopa decarboxylase (aromatic L-amino acid decarboxylase)	384015	3.2124	0.0069	0.482	GO:0006520amino acid metabolism GO:0042423catecholamine biosynthesis
GMPS	Guanine monphosphate synthetase	248531	-1.0976	0.0069	0.482	GO:0006164 purine nucleotide biosynthesis
C21orf56	Chromosome 21 open reading frame 56	782446	-1.0406	0.007	0.482
CLDN10	claudin 10	810761	3.2809	0.0071	0.482	GO:0007155cell adhesion
TMCO4	Transmembrane and coiled-coil domains 4	121994	-2.5075	0.0071	0.482
PBX1	pre-B-cell leukemia transcription factor 1	212542	1.375	0.0072	0.4835	GO:0006700C21-steroid hormone biosynthesis GO:0009790embryonic development GO:0030902hindbrain development GO:0006355regulation of transcription, DNA-dependent GO:0045898regulation of transcriptional preinitiation complex formation GO:0006366transcription from Pol II promoter
BCL2L1	BCL2-like 1	1568561	-1.3436	0.0073	0.4835	GO:0006916anti-apoptosis GO:0008634negative regulation of survival gene product activity GO:0042981regulation of apoptosis
NLGN2	neuroligin 2	452466	-1.226	0.0073	0.4835	GO:0016337cell-cell adhesion GO:0045217intercellular junction maintenance GO:0007416synaptogenesis
ITGA10	integrin, alpha 10	188388	1.937	0.0074	0.4867	GO:0007229integrin-mediated signaling pathway
CNTN1	contactin 1	51226	1.864	0.0076	0.4881	GO:0007155cell adhesion
	Transcribed sequences	66685	-0.6647	0.0077	0.4881
CDH8	Cadherin 8, type 2	26506	-4.4352	0.0077	0.4881	GO:0007155 cell adhesion
HS3ST3B1	Heparan sulfate (glucosamine) 3-O-sulfotransferase 3B1	430286	5.865	0.0077	0.4881	GO:0015015 heparan sulfate proteoglycan biosynthesis, enzymatic modification
KIAA1450	KIAA1450 protein	283617	1.7692	0.008	0.4881
YAP1	Yes-associated protein 1, 65kDa	308163	-1.6938	0.0081	0.4881
CETN2	centrin, EF-hand protein, 2	291216	-1.9012	0.0081	0.4881	GO:0007067mitosis
IRF2BP2	interferon regulatory factor 2 binding protein 2	246449	0.9557	0.0082	0.4881
MGC4645	hypothetical protein MGC4645	486374	1.2893	0.0082	0.4881
GLTSCR2	glioma tumor suppressor candidate region gene 2	1636122	-0.7211	0.0082	0.4881
